# Supplementary material for: The Ypresian ichthyofauna of the Monte Solane Lagerstätte (Verona, northern Italy): A deep dive into the western Tethys early Eocene mesopelagic setting
Source: PLoS One. 2026 Mar 4;21(3):e0338490. doi: 10.1371/journal.pone.0338490 (PMC12959715; doi:10.1371/journal.pone.0338490)
Supplement: S1 Table — (XLSX) [file pone.0338490.s002.xlsx]

## Sheet: Table S1
CALCAREOUS NANNOFOSSIL ANALYSES																																								PLANKTIC FORAMINIFERAL SAMPLES ANALYZED
Sample		Depth (cm)	Preservation	Abundance	Calcidiscus kingii	Chiasmolithus spp.	C. grandis	Clausicoccus norrisii	C. crassus	C. pelagicus	C. pelagicus/crassus	C. flroidanus gr.	Dictyoccites spp.	D. scripsae	D. barbadiensis	D. kuepperi	D. deflandrei	D. lodoensis	D. nodifer	D. salisburgenis	D. saipanensis	D. sublodoensis	Discoaster a rosetta	Discoaster 6 raggi	Discoaster spp.	Ericsonia	G. gammation	Heilicosphaera	H. cf lophota	Reticulofenestra	Sphenolitus	S. radians	Toweius	Z. bijugatus	Pontosphaera	Rimaneggiamneto	T. orthostylus	Tot Coccolithus	TOT Discoaster	Sample		Depth (cm)
STL	30	688.93			0	0	0	0	1	22	1	P	P	0	4	4	1	8	0	0	4	2	8	5	6	4	R	0	0	F/R	C	8	0	0	0	0	0	24	42	STL	30	688.93
STL	29	673.4	P	R	0	0	0	0	0	16	0	R	F/R	R	0	0	1	0	0	0	0	0	0	0	2	3	1	0	0	R	P	5	0	0	0	0	0	16	3
STL	28	664.48			0	2	1	P	cf	14	2	P	P	0	0	3	0	0	0	0	0	1	4	2	0	5	3	0	0	P	C	16	0	P	0	0	0	17	10
STL	27	628.97			0	2	1	0	1	14	1	P	P	0	2	3	1	0	0	0	0	cf	2	0	1	5	5	0	0	R	C	12	0	P	0	0	0	16	10
STL	26	591.52			0	0	0	0	0	12	0	R	P	0	0	2	0	0	0	1	0	0	0	0	1	3	1	0	0	R	F/C	4	0	0	0	0	0	12	4
STL	25	583.43	M	F/C	0	1	0	3	cf	28	0	R	R	0	7	2	0	8	2	0	0	3	5	0	10	9	3	0	0	P	C	8	0	P	1	0	0	29	37
STL	24	564.98		R	0	1	0	1	1	20	0	R	P	P	0	2	0	0	0	0	0	0	3	1	2	7	3	0	0	RR	P	5	0	P	0	0	0	21	8
STL	23	510.91		R	0	0	0	0	1	18	1	R	P	0	0	1	0	0	0	0	0	0	0	0	0	6	2	0	0	R	C	7	1	P	0	0	0	20	1
STL	22	480.64			0	6	0	3	2	68	2	R	P	0	6	4	2	12	0	0	0	1	8	0	12	20	9	0	2	P	C	17	3	P	0	0	0	72	45	STL	22	480.64
STL	21	459.06			0	2	0	1	1	23	0	R	P	0	0	1	0	0	0	0	0	0	2	0	2	4	4	0	0	R	P	7	0	P	0	0	0	24	5
STL	20	424.26			0	0	0	0	0	10	0	R	F	0	2	1	0	0	0	0	0	0	0	0	0	4	3	0	0	R	P	0	0	P	0	0	0	10	3
STL	19	400.64			1	3	1	0	0	33	0	P	R	0	2	3	0	0	1	0	0	cf	1	0	4	4	4	0	0	P	P	8	0	P	0	0	0	33	12
STL	18	378.85		R	0	1	0	1	1	11	3	P	P	0	2	0	1	1	1	2	0	0	4	0	5	8	5	0	0	P	C	6	0	P	0	0	0	15	16
STL	17	369.79			0	3	0	0	1	20	0	F	P	0	0	2	0	3	0	0	0	0	0	0	1	9	6	1	0	P	P	7	0	P	0	0	0	21	6
STL	16	336.47	P	R	0	0	0	0	1	27	0	0	R	0	0	0	0	0	0	0	0	0	3	0	1	14	5	0	1	R	P	4	1	P	0	0	0	28	4
STL	15	317.32	M	F/C	0	3	0	0	3	57	0	0	C/F	0	0	6	0	4	0	0	0	0	2	0	6	24	7.5	0	3	RR	P	9	4.5	p	1.5	0	0	60	18	STL	15	317.32
STL	14	297.81			0	5	0	1	2	29	2	RR	P	0	1	2	0	1	0	0	0	0	0	0	3	15	2	0	0	R	P	7	2	P	0	0	0	33	7
STL	13	278.6			0	0	0	3	2	52	5	0	P	0	2	2	0	3	4	0	0	1	1	0	8	8	7.5	0	1.5	P	P	10.5	1	P	0	0	0	59	21
STL	12	256.85			0	9	0	0	8	42	6	0	P	0	3	0	0	1	0	0	0	0	1	0	6	18	12	0	5	RR	P	9	0	P	0	0	0	56	11
STL	11	236.93			0	2	0	P	5	21	5	RR	P	0	3	1	0	1	0	0	0	0	0	0	6	13	3	0	1	RR	P	2	2	P	P	0	1	31	11
STL	10	205.62		R	0	0	0	0	5	27	4	R	P	0	2	1	0	cf	0	0	0	cf	0	0	2	6	9	0	0	0	P	3	0	0	0	0	0	36	7
STL	9	190.06			0	0	0	0	2	30	4	R	R	0	5	0	0	4	2	0	0	0	0	0	5	9	5	0	0	0	P	3	0	P	0	0	0	36	16
STL	8	165.17			0	1	0	2	4	45	7	0	P	0	4	1	0	1	0	0	cf	cf	2	0	5	15	6	0	0	R	P	2	2	P	0	0	0	56	15	STL	7	136.32
STL	7	136.32	M	F	5	12	1	3	8	129	5	R	p	0	3	2	0	8	1	0	0	0	1	0	5	26	1	0	0	p	p	15	0	R	0	0	0	142	20	STL	6bis	120
STL	6	117.05	M	F	0	1	0	0	2	P	0	0	P	0	4	1	0	11	2	0	0	4	0	1	11	P	5	0	0	P	R	5	1	0	0	0	0	C	34	STL	6	117.05
STL	5	106.57	M/P	F	0	3	6	0	6	P	0	RR	P	0	1	4	2	1	0	1	0	cf	0	0	0	12	12	0	0	R	75	24	0	3	0	R/F	0	C	10	STL	5	106.57
STL	4	68.85	Fr	R	0	0	0	1	cf	9	0	R	P	0	1	1	1	0	0	0	0	0	0	0	2	2	0	1	0	0	P	1	cf	P	0	0	0	10	5	STL	4	68.85
STL	3	47.81	Fr	R	0	0	0	0	0	8	0	0	P	0	3	2	0	0	0	0	0	0	1	0	0	3	2	0	0	R	P	4	0	0	0	0	0	8	6	STL	3	47.81
STL	2	28.51	M	F	0	3	0	0	5	17	0	RR	P	0	1	4	0	8	0	0	0	2cf	6	1	1	5	2	0	0	R	P	6	0	0	0	0	0	22	23	STL	2	28.51
STL	1	12.98	Fr	R	0	2	0	0	2	8	0	R	R	0	0	0	0	0	0	0	0	0	1	0	1	1	0	0	0	0	P	6	1	0	0	0	0	10	2	STL	1	12.98
P= present; R= rare; F= few; Fr= fragments; P= poor; M=moderate																																								P= present; R= rare; F= few; Fr= fragments; P= poor; M=moderate
